# Supplementary material for: Dietary Carbohydrate as Glycemic Load, Not Fat, Coupled with Genetic Permissiveness Favoring Rapid Growth and Extra Calories, Dictate Metabolic Syndrome and Diabetes Induction in Nile Rats (Arvicanthis niloticus)
Source: Nutrients. 2022 Jul 26;14(15):3064. doi: 10.3390/nu14153064 (PMC9331090; doi:10.3390/nu14153064)
Supplement: Supplementary file 1 [file nutrients-14-03064-s001.zip]

Archive with 1 entries (1 files):
- nutrients-1792724-supplementary.pdf
